# Supplementary material for: High-Resolution Nerve Ultrasound in Adults with NF1: An Accessible and Reproducible Imaging Tool for Plexiform Neurofibromas
Source: Diagnostics (Basel). 2025 Dec 10;15(24):3146. doi: 10.3390/diagnostics15243146 (PMC12732254; doi:10.3390/diagnostics15243146)
Supplement: Supplementary file 1 [file diagnostics-15-03146-s001.zip]

Archive with 2 entries (2 files):
- Figure S1_scatterplot by nerve.tiff
- Table S1 anatomical sites for measuring CSA_revised.pdf
